# Supplementary material for: The Future of Livestock Management: A Review of Real-Time Portable Sequencing Applied to Livestock
Source: Genes (Basel). 2020 Dec 9;11(12):1478. doi: 10.3390/genes11121478 (PMC7763041; doi:10.3390/genes11121478)
Supplement: Supplementary file 1 [file genes-11-01478-s001.zip]

Archive with 3 entries (3 files):
- Supplementary File 1.docx
- Supplementary File 2.docx
- Supplementary File 3.docx
